# Supplementary material for: Nutrients, Phytochemicals and In Vitro Disease Prevention of Nephelium hypoleucum Kurz Fruit
Source: Nutrients. 2023 Feb 14;15(4):950. doi: 10.3390/nu15040950 (PMC9960393; doi:10.3390/nu15040950)
Supplement: Supplementary file 1 [file nutrients-15-00950-s001.zip]

Archive with 1 entries (1 files):
- nutrients-2198686- supplementary.pdf
